# Supplementary material for: Dynamical SPQEIR model assesses the effectiveness of non-pharmaceutical interventions against COVID-19 epidemic outbreaks
Source: PLoS One. 2021 May 21;16(5):e0252019. doi: 10.1371/journal.pone.0252019 (PMC8139462; doi:10.1371/journal.pone.0252019)
Supplement: S1 File — (TXT) [file pone.0252019.s001.txt]

Shinyapp A user-friendly online shinyapp to interactively simulate different scenarios 
with the SPQEIR model is available on: 
https://jose-ameijeiras.shinyapps.io/SPQEIR_model/. It allows to reproduce 
the present outputs and to perform sensitivity analysis.
